# Supplementary material for: Dietary amino acids promote glucagon-like hormone release to generate global calcium waves in adipose tissues in Drosophila
Source: Nat Commun. 2025 Jan 2;16:247. doi: 10.1038/s41467-024-55371-y (PMC11696257; doi:10.1038/s41467-024-55371-y)
Supplement: Supplementary file 3 — Supplementary Data 1 [file 41467_2024_55371_MOESM3_ESM.xlsx]

## Sheet: Sheet1
	Supplementary Table 4：List of genotypes in each figure
	Figure	Panels	Genotype
	Figure 1	Fig. 1(A-B)	Lpp-Gal4, UAS-GCaMP5G
		Fig. 1(C-H)	Fb-Gal4, UAS-GCaMP5G
	Figure 2	Fig. 2(A-E)	Fb-Gal4, UAS-GCaMP5G
		Fig. 2(F-G)	UAS-Luc-RNAi/Akh-Gal4 (Brain Donor)
			UAS-Kir2.1; Akh-Gal4 (Brain Donor)
			UAS-Akh-RNAi/Akh-Gal4 (Brain Donor)
			Fb-Gal4, UAS-GCaMP5G
		Fig. 2(H-I)	Lpp-Gal4, UAS-GCaMP5G-T2A-mRuby3/UAS-Luc-RNAi
			AkhRnull; Lpp-Gal4, UAS-GCaMP5G-T2A-mRuby3
			Lpp-Gal4, UAS-GCaMP5G-T2A-mRuby3/UAS-Gaq-RNAi
		Fig. 2(J-K)	Lpp-Gal4, UAS-GCaMP5G-T2A-mRuby3/UAS-Luc-RNAi
			AkhRnull; Lpp-Gal4, UAS-GCaMP5G-T2A-mRuby3
	Figure 3	Fig. 3(B-C)	Lpp-Gal4, UAS-GCaMP5G-T2A-mRuby3/UAS-Luc-RNAi
			Lpp-Gal4, UAS-GCaMP5G-T2A-mRuby3/UAS-Inx2-RNAi
		Fig. 3(D)	Lpp-Gal4, UAS-GCaMP5G-T2A-mRuby3/UAS-Luc-RNAi
			Lpp-Gal4, UAS-GCaMP5G-T2A-mRuby3/UAS-Inx2-RNAi
			AkhRnull; Lpp-Gal4, UAS-GCaMP5G-T2A-mRuby3
			UAS-Akh; Lpp-Gal4, UAS-GCaMP5G-T2A-mRuby3
		Fig. 3(F-I)	Lpp-Gal4, UAS-GCaMP5G-T2A-mRuby3/UAS-Luc-RNAi
			Lpp-Gal4, UAS-GCaMP5G-T2A-mRuby3/UAS-Inx2-RNAi
		Fig. 3(J-K)	Lpp-Gal4, UAS-GCaMP5G-T2A-mRuby3/UAS-Luc-RNAi
			Lpp-Gal4, UAS-GCaMP5G-T2A-mRuby3/UAS-Inx2-RNAi
			AkhRnull; Lpp-Gal4, UAS-GCaMP5G-T2A-mRuby3
		Fig. 3(L-M)	Lpp-Gal4, UAS-GCaMP5G-T2A-mRuby3/UAS-Luc-RNAi
			Lpp-Gal4, UAS-GCaMP5G-T2A-mRuby3/UAS-Inx2-RNAi
	Figure 4	Fig. 4(C)	Lpp-Gal4, UAS-GCaMP5G-T2A-mRuby3
		Fig. 4(F-G)	Akh::GCaMP7S-T2A-mRuby3
		Fig. 4(I-L)	Lpp-Gal4, UAS-GCaMP5G-T2A-mRuby3
			UAS-Akh; Lpp-Gal4, UAS-GCaMP5G-T2A-mRuby3
	Figure 5	Fig. 5(C)	Lpp-Gal4, UAS-GCaMP5G-T2A-mRuby3/UAS-Luc-RNAi
			Lpp-Gal4, UAS-GCaMP5G-T2A-mRuby3/UAS-Inx2-RNAi
		Fig. 5(F-J)	Lpp-Gal4, UAS-GCaMP5G-T2A-mRuby3/UAS-Luc-RNAi
			Lpp-Gal4, UAS-GCaMP5G-T2A-mRuby3/UAS-Inx2-RNAi
	Figure 6	Fig. 6(B-C)	Lpp-Gal4, UAS-GCaMP5G-T2A-mRuby3
		Fig. 6(D-E)	Lpp-Gal4, UAS-GCaMP5G-T2A-mRuby3
			Lpp-Gal4, UAS-GCaMP5G-T2A-mRuby3/UAS-AkhR-RNAi
			AkhRnull; Lpp-Gal4, UAS-GCaMP5G-T2A-mRuby3
	Figure 7	Fig. 7(A-G)	Akh-Gal4; UAS-GCaMP5G-T2A-mRuby3
	Figure 8	Fig. 8(A-C)	Fb-Gal4, UAS-GCaMP5G-T2A-mRuby3
		Fig. 8(D-G)	Akh-Gal4; UAS-GCaMP5G-T2A-mRuby3
		Fig. 8(K)	w1118
			AkhRnull
	Supplementary Figure 1	SupFig. 1(A-D)	Fb-Gal4, UAS-GCaMP5G-T2A-mRuby3
	Supplementary Figure 2	SupFig. 2(B)	Lpp-Gal4, UAS-GCaMP5G-T2A-mRuby3
	Supplementary Figure 3	SupFig. 3(A-D)	Lpp-Gal4, UAS-GCaMP5G-T2A-mRuby3
		SupFig. 3(E-F)	Lpp-Gal4, UAS-GCaMP5G-T2A-mRuby3/UAS-Luc-RNAi
			Lpp-Gal4, UAS-GCaMP5G-T2A-mRuby3/UAS-AkhR-RNAi
	Supplementary Figure 4	SupFig. 4(A-D)	tub-Gal80ts; Lpp-Gal4, UAS-GCaMP5G-T2A-mRuby3
			tub-Gal80ts; Lpp-Gal4, UAS-GCaMP5G-T2A-mRuby3/UAS-Gaq
			tub-Gal80ts; Lpp-Gal4, UAS-GCaMP5G-T2A-mRuby3/UAS-SERCA-RNAi
		SupFig. 4(E)	tub-Gal80ts; Lpp-Gal4, UAS-GCaMP5G-T2A-mRuby3/UAS-Luc-RNAi
			tub-Gal80ts; Lpp-Gal4, UAS-GCaMP5G-T2A-mRuby3/UAS-Gaq-RNAi
			tub-Gal80ts; Lpp-Gal4, UAS-GCaMP5G-T2A-mRuby3/UAS-SERCA-RNAi
	Supplementary Figure 5	SupFig. 5(A-B)	Lpp-Gal4, UAS-GCaMP5G-T2A-mRuby3
	Supplementary Figure 6	SupFig. 6(A)	Lpp-Gal4, UAS-GCaMP5G-T2A-mRuby3/UAS-Luc-RNAi
			Lpp-Gal4, UAS-GCaMP5G-T2A-mRuby3/UAS-Orge-RNAi
			Lpp-Gal4, UAS-GCaMP5G-T2A-mRuby3/UAS-Inx2-RNAi
			Lpp-Gal4, UAS-GCaMP5G-T2A-mRuby3/UAS-Inx3-RNAi
			Lpp-Gal4, UAS-GCaMP5G-T2A-mRuby3/UAS-Zpg-RNAi
			Lpp-Gal4, UAS-GCaMP5G-T2A-mRuby3/UAS-inx5-RNAi
			Lpp-Gal4, UAS-GCaMP5G-T2A-mRuby3/UAS-inx6-RNAi
			Lpp-Gal4, UAS-GCaMP5G-T2A-mRuby3/UAS-inx7-RNAi
			Lpp-Gal4, UAS-GCaMP5G-T2A-mRuby3/UAS-inx8-RNAi
		SupFig. 6(B-F)	Lpp-Gal4, UAS-GCaMP5G-T2A-mRuby3/UAS-Luc-RNAi
			Lpp-Gal4, UAS-GCaMP5G-T2A-mRuby3/UAS-Inx2-RNAi
	Supplementary Figure 7	SupFig. 7(A-D)	Lpp-Gal4, UAS-GCaMP5G-T2A-mRuby3/UAS-Luc-RNAi
			Lpp-Gal4, UAS-GCaMP5G-T2A-mRuby3/UAS-Inx2-RNAi
		SupFig. 7(E-G)	Lpp-Gal4, UAS-GCaMP5G-T2A-mRuby3
	Supplementary Figure 8	SupFig. 8(A)	w1118
			AkhA
		SupFig. 8(B)	Lpp-Gal4, UAS-GCaMP5G-T2A-mRuby3
	Supplementary Figure 10	SupFig. 10(B-D)	Elav-Gal4; UAS-mRuby3; UAS-GCaMP7S
		SupFig. 10(E-F)	Lpp-Gal4, UAS-GCaMP5G-T2A-mRuby3
	Supplementary Figure 11	SupFig. 11(B)	Ilp2-Gal4; UAS-mRuby3; UAS-GCaMP7S/Akh::GCaMP7S-T2A-mRuby3
		SupFig. 11(E-G)	Ilp2-Gal4; UAS-mRuby3; UAS-GCaMP7S/Akh::GCaMP7S-T2A-mRuby3
	Supplementary Movie 1		Lpp-Gal4, UAS-GCaMP5G
	Supplementary Movie 2		Fb-Gal4, UAS-GCaMP5G
	Supplementary Movie 3		Lpp-Gal4, UAS-GCaMP5G-T2A-mRuby3/UAS-Luc-RNAi
			AkhRnull; Lpp-Gal4, UAS-GCaMP5G-T2A-mRuby3
			Lpp-Gal4, UAS-GCaMP5G-T2A-mRuby3/UAS-Gaq-RNAi
	Supplementary Movie 4		Lpp-Gal4, UAS-GCaMP5G-T2A-mRuby3/UAS-Luc-RNAi
			AkhRnull; Lpp-Gal4, UAS-GCaMP5G-T2A-mRuby3
	Supplementary Movie 5		Lpp-Gal4, UAS-GCaMP5G-T2A-mRuby3/UAS-Luc-RNAi
			Lpp-Gal4, UAS-GCaMP5G-T2A-mRuby3/UAS-Inx2-RNAi
	Supplementary Movie 6		Lpp-Gal4, UAS-GCaMP5G-T2A-mRuby3/UAS-Luc-RNAi
			Lpp-Gal4, UAS-GCaMP5G-T2A-mRuby3/UAS-Inx2-RNAi
			AkhRnull; Lpp-Gal4, UAS-GCaMP5G-T2A-mRuby3
			UAS-Akh; Lpp-Gal4, UAS-GCaMP5G-T2A-mRuby3
	Supplementary Movie 7		Lpp-Gal4, UAS-GCaMP5G-T2A-mRuby3/UAS-Luc-RNAi
			Lpp-Gal4, UAS-GCaMP5G-T2A-mRuby3/UAS-Inx2-RNAi
	Supplementary Movie 8		Lpp-Gal4, UAS-GCaMP5G-T2A-mRuby3/UAS-Luc-RNAi
			Lpp-Gal4, UAS-GCaMP5G-T2A-mRuby3/UAS-Inx2-RNAi
			AkhRnull; Lpp-Gal4, UAS-GCaMP5G-T2A-mRuby3
	Supplementary Movie 9		Lpp-Gal4, UAS-GCaMP5G-T2A-mRuby3
	Supplementary Movie 13		Lpp-Gal4, UAS-GCaMP5G-T2A-mRuby3
	Supplementary Movie 14		Akh-Gal4; UAS-GCaMP5G-T2A-mRuby3
	Supplementary Movie 15		Fb-Gal4, UAS-GCaMP5G-T2A-mRuby3
