# Supplementary material for: Dietary amino acids promote glucagon-like hormone release to generate global calcium waves in adipose tissues in Drosophila
Source: Nat Commun. 2025 Jan 2;16:247. doi: 10.1038/s41467-024-55371-y (PMC11696257; doi:10.1038/s41467-024-55371-y)
Supplement: Supplementary file 21 — Source Data [file 41467_2024_55371_MOESM21_ESM.xlsx]

## Sheet: Fig1-E
	Fat only	Fab + Muscle	Fat + Gut	Fat + Brain
Percentage of Ca2+ active cells	4.13	0.04	6.89	23.97
	4.32	3.19	1.14	41.03
	3.2	3.75	3.57	30.4
	4.25	4.98	6.19	40.53
	0.59	2.42	1.67	31.62
	6.58	0.11	3.59	53.7

## Sheet: Fig1-G
	Ctrl	Filtered
Percentage of Ca2+ active cells	33.92	25.1
	36.22	36.15
	29.01	22.62

## Sheet: Fig1-H
	Ctrl	PK	DNAse	RNAse
Percentage of Ca2+ active cells	32.04	11.64	28.03	31.97
	37.64	9.39	41.07	27.14
	26.06	5.8	35.27	19.28

## Sheet: Fig2-A
		DMSO	AKH	Mip	CCHa-1	CCHa-2	Pdf	CAPA-PK	Ast-C	NPF	CAPA-PVK	Crz	Hug	Drosulfakinins	DH44	CCAP	Ast-A	DSK-2	SHA	Tachykinin-1	VQQ	MTYamide	Myosuppressin	FMRFa	YSY	APK	DH31	ETH	NEF	VVIamide	sNPF	SIFa	Leucokinin	IPNamide
	Percentage of Ca2+ active cells	4.83	41.16	14.01	6.54	6.68	7.91	2.85	3.01	3.21	5.07	2.01	2.33	1.95	2.58	1.8	0.6	3.41	1.3	0.85	0.99	2.15	1.61	1.36	2.24	1.2	0.98	0.57	0.69	2.41	1.06	0.61	1.29	0.58
		2.06	38.93	11.41	10.12	4.54	5.43	6.41	4.55	4.51	2.01	4.01	4.19	4.79	1.68	4.45	2.61	1.19	1.91	2.93	4.11	2.3	2.94	0.71	1.77	1.89	2.41	1.07	0.97	0.55	1.43	2.11	0.65	0.79
		0.66	45.78	8.63	4.42	8.97	2.69	4.73	4.21	3.68	3.05	3.25	2.63	2.07	3.69	0.91	3.55	1.97	2.7	2.03	0.64	1.1	0.92	3.23	1.28	1.87	1.54	3.26	2.95	1.64	1.96	1.51	1.88	1.75

## Sheet: Fig2-E
		Brain	Brain+Ctrl Serum	Brain+anti-Akh
	Percentage of Ca2+ active cells	31.1	30.5	7.7
		40.5	38.4	6.3
		26.9	22.4	5.4

## Sheet: Fig2-G
	Control	Akh>Kir 2.1	Akh>Akh-i
Percentage of Ca2+ active cells	39.46	10.98	21.21
	48.54	16.28	15.92
	42.3	9.01	11.21

## Sheet: Fig2-I
	Control	AkhRnull	Gαq-i
Percentage of Ca2+ active cells	45.02	1.34	3.14
	57.22	2.29	6.04
	51.18	3.19	4.24

## Sheet: Fig2-K
	WT	AkhRnull
Percentage of Ca2+ active cells	9.732	0.311
	15.434	0.127
	17.908	0.026
	16.869	0.089
	16.143	0.041
	14.697	0.01

## Sheet: Fig3-C
	Luc-i	Inx2-i
Relative Ca2+ diffusion area	1.09	0.35
	0.75	0.23
	1.34	0.28
	0.82	0.21

## Sheet: Fig3-E
			Ctrl local
	Ctrl global	Inx2-i global	In vivo	Ex vivo
Wave velocity (μm/s)	28.57	28.42	4.11	2.95
	46.15	38.46	2.06	2.28
	40.02	25	2.03	2.15
	37.5	35.39	3.11	3.02
	52.5	26.36	2.57	2.67
	31.57	44.18	2.46	2.6
				2.05
				5.04

[truncated: 33 more sheets: Fig3-G, Fig3-I, Fig3-K, Fig3-L, Fig3-M, Fig4-B, Fig4-E, Fig4-G, Fig4-L, Fig5-C, Fig5-F, Fig5-J, Fig6-E, Fig7-G, Fig8-G, Fig8-J, Fig8-K, SupFig3-D, SupFig3-F, SupFig4-B …]
